# Supplementary material for: Grains, components and mixtures in biomedical ontologies
Source: J Biomed Semantics. 2011 Aug 9;2(Suppl 4):S2. doi: 10.1186/2041-1480-2-S4-S2 (PMC3194169; doi:10.1186/2041-1480-2-S4-S2)
Supplement: Additional file 1 — Ontology example This example demonstrates OWL-DL definitions of mixtures and collectives according to Formula (24) and (25), using the basic mereological relations has_proper_part and proper_part_of, but not has_grain and has_component. Three variants of mixture representations are distinguished; all of them are classified as collectives. [file 2041-1480-2-S4-S2-S1.owl]

<?xml version="1.0"?>


<!DOCTYPE rdf:RDF [
    <!ENTITY owl "http://www.w3.org/2002/07/owl#" >
    <!ENTITY xsd "http://www.w3.org/2001/XMLSchema#" >
    <!ENTITY rdfs "http://www.w3.org/2000/01/rdf-schema#" >
    <!ENTITY rdf "http://www.w3.org/1999/02/22-rdf-syntax-ns#" >
]>


<rdf:RDF xmlns="http://www.semanticweb.org/ontologies/2010/6/Ontology1278520079628.owl#"
     xml:base="http://www.semanticweb.org/ontologies/2010/6/Ontology1278520079628.owl"
     xmlns:rdfs="http://www.w3.org/2000/01/rdf-schema#"
     xmlns:owl="http://www.w3.org/2002/07/owl#"
     xmlns:xsd="http://www.w3.org/2001/XMLSchema#"
     xmlns:rdf="http://www.w3.org/1999/02/22-rdf-syntax-ns#">
    <owl:Ontology rdf:about="http://www.semanticweb.org/ontologies/2010/6/Ontology1278520079628.owl"/>
    


    <!-- 
    ///////////////////////////////////////////////////////////////////////////////////////
    //
    // Object Properties
    //
    ///////////////////////////////////////////////////////////////////////////////////////
     -->

    


    <!-- http://www.semanticweb.org/ontologies/2010/6/Ontology1278520079628.owl#has_proper_part -->

    <owl:ObjectProperty rdf:about="http://www.semanticweb.org/ontologies/2010/6/Ontology1278520079628.owl#has_proper_part">
        <rdf:type rdf:resource="&owl;TransitiveProperty"/>
        <owl:inverseOf rdf:resource="http://www.semanticweb.org/ontologies/2010/6/Ontology1278520079628.owl#proper_part_of"/>
        <rdfs:subPropertyOf rdf:resource="&owl;topObjectProperty"/>
    </owl:ObjectProperty>
    


    <!-- http://www.semanticweb.org/ontologies/2010/6/Ontology1278520079628.owl#proper_part_of -->

    <owl:ObjectProperty rdf:about="http://www.semanticweb.org/ontologies/2010/6/Ontology1278520079628.owl#proper_part_of">
        <rdf:type rdf:resource="&owl;TransitiveProperty"/>
        <rdfs:subPropertyOf rdf:resource="&owl;topObjectProperty"/>
    </owl:ObjectProperty>
    


    <!-- http://www.w3.org/2002/07/owl#topObjectProperty -->

    <owl:ObjectProperty rdf:about="&owl;topObjectProperty"/>
    


    <!-- 
    ///////////////////////////////////////////////////////////////////////////////////////
    //
    // Classes
    //
    ///////////////////////////////////////////////////////////////////////////////////////
     -->

    


    <!-- http://www.semanticweb.org/ontologies/2010/6/Ontology1278520079628.owl#I-Propanol_Coll -->

    <owl:Class rdf:about="http://www.semanticweb.org/ontologies/2010/6/Ontology1278520079628.owl#I-Propanol_Coll">
        <owl:equivalentClass>
            <owl:Class>
                <owl:intersectionOf rdf:parseType="Collection">
                    <owl:Restriction>
                        <owl:onProperty rdf:resource="http://www.semanticweb.org/ontologies/2010/6/Ontology1278520079628.owl#has_proper_part"/>
                        <owl:someValuesFrom rdf:resource="http://www.semanticweb.org/ontologies/2010/6/Ontology1278520079628.owl#I-Propanol_Molecule"/>
                    </owl:Restriction>
                    <owl:Restriction>
                        <owl:onProperty rdf:resource="http://www.semanticweb.org/ontologies/2010/6/Ontology1278520079628.owl#has_proper_part"/>
                        <owl:allValuesFrom>
                            <owl:Class>
                                <owl:unionOf rdf:parseType="Collection">
                                    <rdf:Description rdf:about="http://www.semanticweb.org/ontologies/2010/6/Ontology1278520079628.owl#I-Propanol_Molecule"/>
                                    <owl:Class>
                                        <owl:complementOf rdf:resource="http://www.semanticweb.org/ontologies/2010/6/Ontology1278520079628.owl#Molecule"/>
                                    </owl:Class>
                                </owl:unionOf>
                            </owl:Class>
                        </owl:allValuesFrom>
                    </owl:Restriction>
                </owl:intersectionOf>
            </owl:Class>
        </owl:equivalentClass>
        <rdfs:subClassOf rdf:resource="http://www.semanticweb.org/ontologies/2010/6/Ontology1278520079628.owl#Propanol_Coll"/>
    </owl:Class>
    


    <!-- http://www.semanticweb.org/ontologies/2010/6/Ontology1278520079628.owl#I-Propanol_Molecule -->

    <owl:Class rdf:about="http://www.semanticweb.org/ontologies/2010/6/Ontology1278520079628.owl#I-Propanol_Molecule">
        <rdfs:subClassOf rdf:resource="http://www.semanticweb.org/ontologies/2010/6/Ontology1278520079628.owl#Propanol_Molecule"/>
        <owl:disjointWith rdf:resource="http://www.semanticweb.org/ontologies/2010/6/Ontology1278520079628.owl#N-Propanol_Molecule"/>
    </owl:Class>
    


    <!-- http://www.semanticweb.org/ontologies/2010/6/Ontology1278520079628.owl#Mixture -->

    <owl:Class rdf:about="http://www.semanticweb.org/ontologies/2010/6/Ontology1278520079628.owl#Mixture">
        <owl:disjointWith rdf:resource="http://www.semanticweb.org/ontologies/2010/6/Ontology1278520079628.owl#Molecule"/>
    </owl:Class>
    


    <!-- http://www.semanticweb.org/ontologies/2010/6/Ontology1278520079628.owl#Mol_Coll -->

    <owl:Class rdf:about="http://www.semanticweb.org/ontologies/2010/6/Ontology1278520079628.owl#Mol_Coll">
        <rdfs:subClassOf>
            <owl:Restriction>
                <owl:onProperty rdf:resource="http://www.semanticweb.org/ontologies/2010/6/Ontology1278520079628.owl#has_proper_part"/>
                <owl:someValuesFrom rdf:resource="http://www.semanticweb.org/ontologies/2010/6/Ontology1278520079628.owl#Molecule"/>
            </owl:Restriction>
        </rdfs:subClassOf>
        <owl:disjointWith rdf:resource="http://www.semanticweb.org/ontologies/2010/6/Ontology1278520079628.owl#Molecule"/>
    </owl:Class>
    


    <!-- http://www.semanticweb.org/ontologies/2010/6/Ontology1278520079628.owl#Molecule -->

    <owl:Class rdf:about="http://www.semanticweb.org/ontologies/2010/6/Ontology1278520079628.owl#Molecule"/>
    


    <!-- http://www.semanticweb.org/ontologies/2010/6/Ontology1278520079628.owl#N-Propanol_Coll -->

    <owl:Class rdf:about="http://www.semanticweb.org/ontologies/2010/6/Ontology1278520079628.owl#N-Propanol_Coll">
        <owl:equivalentClass>
            <owl:Class>
                <owl:intersectionOf rdf:parseType="Collection">
                    <owl:Restriction>
                        <owl:onProperty rdf:resource="http://www.semanticweb.org/ontologies/2010/6/Ontology1278520079628.owl#has_proper_part"/>
                        <owl:someValuesFrom rdf:resource="http://www.semanticweb.org/ontologies/2010/6/Ontology1278520079628.owl#N-Propanol_Molecule"/>
                    </owl:Restriction>
                    <owl:Restriction>
                        <owl:onProperty rdf:resource="http://www.semanticweb.org/ontologies/2010/6/Ontology1278520079628.owl#has_proper_part"/>
                        <owl:allValuesFrom>
                            <owl:Class>
                                <owl:unionOf rdf:parseType="Collection">
                                    <rdf:Description rdf:about="http://www.semanticweb.org/ontologies/2010/6/Ontology1278520079628.owl#N-Propanol_Molecule"/>
                                    <owl:Class>
                                        <owl:complementOf rdf:resource="http://www.semanticweb.org/ontologies/2010/6/Ontology1278520079628.owl#Molecule"/>
                                    </owl:Class>
                                </owl:unionOf>
                            </owl:Class>
                        </owl:allValuesFrom>
                    </owl:Restriction>
                </owl:intersectionOf>
            </owl:Class>
        </owl:equivalentClass>
        <rdfs:subClassOf rdf:resource="http://www.semanticweb.org/ontologies/2010/6/Ontology1278520079628.owl#Propanol_Coll"/>
    </owl:Class>
    


    <!-- http://www.semanticweb.org/ontologies/2010/6/Ontology1278520079628.owl#N-Propanol_Molecule -->

    <owl:Class rdf:about="http://www.semanticweb.org/ontologies/2010/6/Ontology1278520079628.owl#N-Propanol_Molecule">
        <rdfs:subClassOf rdf:resource="http://www.semanticweb.org/ontologies/2010/6/Ontology1278520079628.owl#Propanol_Molecule"/>
    </owl:Class>
    


    <!-- http://www.semanticweb.org/ontologies/2010/6/Ontology1278520079628.owl#Propanol_Coll -->

    <owl:Class rdf:about="http://www.semanticweb.org/ontologies/2010/6/Ontology1278520079628.owl#Propanol_Coll">
        <owl:equivalentClass>
            <owl:Class>
                <owl:intersectionOf rdf:parseType="Collection">
                    <owl:Restriction>
                        <owl:onProperty rdf:resource="http://www.semanticweb.org/ontologies/2010/6/Ontology1278520079628.owl#has_proper_part"/>
                        <owl:someValuesFrom rdf:resource="http://www.semanticweb.org/ontologies/2010/6/Ontology1278520079628.owl#Propanol_Molecule"/>
                    </owl:Restriction>
                    <owl:Restriction>
                        <owl:onProperty rdf:resource="http://www.semanticweb.org/ontologies/2010/6/Ontology1278520079628.owl#has_proper_part"/>
                        <owl:allValuesFrom>
                            <owl:Class>
                                <owl:unionOf rdf:parseType="Collection">
                                    <rdf:Description rdf:about="http://www.semanticweb.org/ontologies/2010/6/Ontology1278520079628.owl#Propanol_Molecule"/>
                                    <owl:Class>
                                        <owl:complementOf rdf:resource="http://www.semanticweb.org/ontologies/2010/6/Ontology1278520079628.owl#Molecule"/>
                                    </owl:Class>
                                </owl:unionOf>
                            </owl:Class>
                        </owl:allValuesFrom>
                    </owl:Restriction>
                </owl:intersectionOf>
            </owl:Class>
        </owl:equivalentClass>
        <rdfs:subClassOf rdf:resource="http://www.semanticweb.org/ontologies/2010/6/Ontology1278520079628.owl#Mol_Coll"/>
    </owl:Class>
    


    <!-- http://www.semanticweb.org/ontologies/2010/6/Ontology1278520079628.owl#Propanol_Mixture_1 -->

    <owl:Class rdf:about="http://www.semanticweb.org/ontologies/2010/6/Ontology1278520079628.owl#Propanol_Mixture_1">
        <owl:equivalentClass>
            <owl:Class>
                <owl:intersectionOf rdf:parseType="Collection">
                    <owl:Restriction>
                        <owl:onProperty rdf:resource="http://www.semanticweb.org/ontologies/2010/6/Ontology1278520079628.owl#has_proper_part"/>
                        <owl:someValuesFrom rdf:resource="http://www.semanticweb.org/ontologies/2010/6/Ontology1278520079628.owl#I-Propanol_Coll"/>
                    </owl:Restriction>
                    <owl:Restriction>
                        <owl:onProperty rdf:resource="http://www.semanticweb.org/ontologies/2010/6/Ontology1278520079628.owl#has_proper_part"/>
                        <owl:someValuesFrom rdf:resource="http://www.semanticweb.org/ontologies/2010/6/Ontology1278520079628.owl#N-Propanol_Coll"/>
                    </owl:Restriction>
                    <owl:Restriction>
                        <owl:onProperty rdf:resource="http://www.semanticweb.org/ontologies/2010/6/Ontology1278520079628.owl#has_proper_part"/>
                        <owl:allValuesFrom>
                            <owl:Class>
                                <owl:unionOf rdf:parseType="Collection">
                                    <rdf:Description rdf:about="http://www.semanticweb.org/ontologies/2010/6/Ontology1278520079628.owl#Propanol_Coll"/>
                                    <owl:Restriction>
                                        <owl:onProperty rdf:resource="http://www.semanticweb.org/ontologies/2010/6/Ontology1278520079628.owl#proper_part_of"/>
                                        <owl:someValuesFrom rdf:resource="http://www.semanticweb.org/ontologies/2010/6/Ontology1278520079628.owl#Propanol_Coll"/>
                                    </owl:Restriction>
                                </owl:unionOf>
                            </owl:Class>
                        </owl:allValuesFrom>
                    </owl:Restriction>
                </owl:intersectionOf>
            </owl:Class>
        </owl:equivalentClass>
        <rdfs:subClassOf rdf:resource="http://www.semanticweb.org/ontologies/2010/6/Ontology1278520079628.owl#Mixture"/>
    </owl:Class>
    


    <!-- http://www.semanticweb.org/ontologies/2010/6/Ontology1278520079628.owl#Propanol_Mixture_2 -->

    <owl:Class rdf:about="http://www.semanticweb.org/ontologies/2010/6/Ontology1278520079628.owl#Propanol_Mixture_2">
        <owl:equivalentClass>
            <owl:Class>
                <owl:intersectionOf rdf:parseType="Collection">
                    <owl:Restriction>
                        <owl:onProperty rdf:resource="http://www.semanticweb.org/ontologies/2010/6/Ontology1278520079628.owl#has_proper_part"/>
                        <owl:someValuesFrom rdf:resource="http://www.semanticweb.org/ontologies/2010/6/Ontology1278520079628.owl#I-Propanol_Coll"/>
                    </owl:Restriction>
                    <owl:Restriction>
                        <owl:onProperty rdf:resource="http://www.semanticweb.org/ontologies/2010/6/Ontology1278520079628.owl#has_proper_part"/>
                        <owl:someValuesFrom rdf:resource="http://www.semanticweb.org/ontologies/2010/6/Ontology1278520079628.owl#N-Propanol_Coll"/>
                    </owl:Restriction>
                    <owl:Restriction>
                        <owl:onProperty rdf:resource="http://www.semanticweb.org/ontologies/2010/6/Ontology1278520079628.owl#has_proper_part"/>
                        <owl:allValuesFrom>
                            <owl:Class>
                                <owl:unionOf rdf:parseType="Collection">
                                    <rdf:Description rdf:about="http://www.semanticweb.org/ontologies/2010/6/Ontology1278520079628.owl#Propanol_Coll"/>
                                    <rdf:Description rdf:about="http://www.semanticweb.org/ontologies/2010/6/Ontology1278520079628.owl#Propanol_Molecule"/>
                                    <owl:Class>
                                        <owl:complementOf>
                                            <owl:Class>
                                                <owl:unionOf rdf:parseType="Collection">
                                                    <rdf:Description rdf:about="http://www.semanticweb.org/ontologies/2010/6/Ontology1278520079628.owl#Mol_Coll"/>
                                                    <rdf:Description rdf:about="http://www.semanticweb.org/ontologies/2010/6/Ontology1278520079628.owl#Molecule"/>
                                                </owl:unionOf>
                                            </owl:Class>
                                        </owl:complementOf>
                                    </owl:Class>
                                </owl:unionOf>
                            </owl:Class>
                        </owl:allValuesFrom>
                    </owl:Restriction>
                </owl:intersectionOf>
            </owl:Class>
        </owl:equivalentClass>
        <rdfs:subClassOf rdf:resource="http://www.semanticweb.org/ontologies/2010/6/Ontology1278520079628.owl#Mixture"/>
    </owl:Class>
    


    <!-- http://www.semanticweb.org/ontologies/2010/6/Ontology1278520079628.owl#Propanol_Mixture_3 -->

    <owl:Class rdf:about="http://www.semanticweb.org/ontologies/2010/6/Ontology1278520079628.owl#Propanol_Mixture_3">
        <owl:equivalentClass>
            <owl:Class>
                <owl:intersectionOf rdf:parseType="Collection">
                    <owl:Restriction>
                        <owl:onProperty rdf:resource="http://www.semanticweb.org/ontologies/2010/6/Ontology1278520079628.owl#has_proper_part"/>
                        <owl:someValuesFrom rdf:resource="http://www.semanticweb.org/ontologies/2010/6/Ontology1278520079628.owl#I-Propanol_Molecule"/>
                    </owl:Restriction>
                    <owl:Restriction>
                        <owl:onProperty rdf:resource="http://www.semanticweb.org/ontologies/2010/6/Ontology1278520079628.owl#has_proper_part"/>
                        <owl:someValuesFrom rdf:resource="http://www.semanticweb.org/ontologies/2010/6/Ontology1278520079628.owl#N-Propanol_Molecule"/>
                    </owl:Restriction>
                    <owl:Restriction>
                        <owl:onProperty rdf:resource="http://www.semanticweb.org/ontologies/2010/6/Ontology1278520079628.owl#has_proper_part"/>
                        <owl:allValuesFrom>
                            <owl:Class>
                                <owl:unionOf rdf:parseType="Collection">
                                    <rdf:Description rdf:about="http://www.semanticweb.org/ontologies/2010/6/Ontology1278520079628.owl#Propanol_Coll"/>
                                    <owl:Restriction>
                                        <owl:onProperty rdf:resource="http://www.semanticweb.org/ontologies/2010/6/Ontology1278520079628.owl#proper_part_of"/>
                                        <owl:someValuesFrom rdf:resource="http://www.semanticweb.org/ontologies/2010/6/Ontology1278520079628.owl#Propanol_Coll"/>
                                    </owl:Restriction>
                                </owl:unionOf>
                            </owl:Class>
                        </owl:allValuesFrom>
                    </owl:Restriction>
                </owl:intersectionOf>
            </owl:Class>
        </owl:equivalentClass>
        <rdfs:subClassOf rdf:resource="http://www.semanticweb.org/ontologies/2010/6/Ontology1278520079628.owl#Mixture"/>
    </owl:Class>
    


    <!-- http://www.semanticweb.org/ontologies/2010/6/Ontology1278520079628.owl#Propanol_Molecule -->

    <owl:Class rdf:about="http://www.semanticweb.org/ontologies/2010/6/Ontology1278520079628.owl#Propanol_Molecule">
        <owl:equivalentClass>
            <owl:Class>
                <owl:unionOf rdf:parseType="Collection">
                    <rdf:Description rdf:about="http://www.semanticweb.org/ontologies/2010/6/Ontology1278520079628.owl#I-Propanol_Molecule"/>
                    <rdf:Description rdf:about="http://www.semanticweb.org/ontologies/2010/6/Ontology1278520079628.owl#N-Propanol_Molecule"/>
                </owl:unionOf>
            </owl:Class>
        </owl:equivalentClass>
        <rdfs:subClassOf rdf:resource="http://www.semanticweb.org/ontologies/2010/6/Ontology1278520079628.owl#Molecule"/>
    </owl:Class>
</rdf:RDF>


<!-- Generated by the OWL API (version 3.2.2.1785) http://owlapi.sourceforge.net -->
